# Supplementary material for: Unique growth pattern of human mammary epithelial cells induced by polymeric nanoparticles
Source: Physiol Rep. 2013 Sep 10;1(4):e00027. doi: 10.1002/phy2.27 (PMC3831889; doi:10.1002/phy2.27)
Supplement: Supplementary file 2 [file phy20001-e00027-SD2.txt]

Supplementary Figure 1. Metabolic activity of HMEC 184 cells following 48h
exposure to ENPs.ENPs (µg/mL) were pre-incubated for 24h in plates with
culture media at different concentrations before cells were seeded and incubated
for 48h (a). Cells were incubated for 48h with ENPs (µg/mL) at different
concentrations at the same time as cell seeding (b). Groups not sharing the
same letter are different at the 95% level according to ANOVA analysis (p <
0.0001, Tukey's honest significant difference).Supplementary  Figure 2. Metabolic activity (a) and cell proliferation (b) in
neural progenitor cells (NPC) following 24h exposure to ENPs (µg/mL).
Metabolic activity and cell proliferation were measured with WST-1 and BrdU
assays. A dose-dependent increase in metabolic activity and dose-dependent
decrease in cell proliferation were seen in this cell line. ENPs formed a visible
network with NPC media that adhered to cells in culture (c).Supplementary Movie 1. A 3D movie of HMEC 184 cells after 3-day
exposure to ENPs (25 µg/mL) as observed with a Zeiss LSM 780 confocal
microscope. Nuclei were stained with Hoechst (blue), membranes were stained
with wheat germ agglutinin (green), ENPs were conjugated to Nile red (white),
and mitochondria were stained with MitoTracker Deep Red (red). ENPs were
observed inside the cells and some were aggregated atop of the cells.
https://docs.google.com/file/d/0B6TwZrW3wcudbkVaTklLd0U4eVE/edit?usp=sha
ringSupplementary Table 11. A list of proteins from FBS purified by ENPs and
identified with MALDI-TOF mass spectrometry.Mass spectrometry analysis
identified ~299 proteins from FBS that were attached to ENPs. Of these, 178
proteins are listed here and were identified and analyzed for:  name of product in
Bos taurus (as appeared in Unigene), name of gene in Homo sapiens
counterpart, name of human counterpart protein, and levels in human plasma. A
notable fraction of those proteins (~45, highlighted in yellow) were either never
described in plasma or are present in plasma in pathological conditions. Proteins
are ranked according to their abundance (RA) and sequence coverage (SC).
Sequence coverage varied from 79.2% for albumin to 0.4% for titin.
"GENE_ID
"
"PROT_I
D" "Name" "A"
"[Plasma]
" "RA "
"Rank
RA"
"Rank
SC"
ALB P02768 serumalbumin 0.9259 3500 2581.0 1 1
APOA1 P02647 apolipoprotein A-I 0.7585 2500 2114.4 2 4
SERPINA
1 P01009
alpha-1-
antiprotei
nase
0.4351 2000 1212.9 3 16
SERPINC
1 P01008
antithrom
bin-III 0.3290 900 917.2 4 10
ITIH3 Q06033
inter-
alpha-
trypsin
inhibitor
heavy
chain H3
0.3064 60 854.1 5 9
ACTA2 P62736
actin
alpha
cardiac
muscle
0.2747 20 765.7 6 3
HBB P68871
hemoglo
bin fetal
subunit
beta
0.2690 200 749.8 7 2
ITIH2 P19823
inter-
alpha-
trypsin
inhibitor
heavy
chain H2
0.2072 400 577.6 8 25
                                                 
1 "GENE_ID" : Gene ID of the human counterpart as found in Genecard,
"PROT_ID" : Protein ID of the human counterpart as found in the Uniprot database,
"Name" : Name of the protein in Bos taurus,
"A" : Abundancy in mass spectrometry = spectrum count/length,
"[Plasma]" : Plasma level (nmol),
"RA " : Relative Abundancy,
"Rank RA" : Rank by Relative Abundancy,
"Rank SC" : Rank by Sequence Coverage,
ND : Non Determined in Genecard database.
SC : The percentage of the entire sequence that was expressed in the peptides found in
trypsin hydrolysate.heavy
chain H2
A2M P01023
alpha-2-
macroglo
bulin
0.1927 1000 537.2 9 5
LUM P51884 lumican 0.1725 150 480.9 10 12
ACTBL2 Q562R1
actin
beta-like
2
0.1489 8 415.2 11 50
C4BPA P04003
C4b-
binding
protein
alpha
chain
0.1385 300 386.0 12 8
F2 P00734 prothrombin 0.1376 800 383.6 13 45
HBA P69905
hemoglo
bin
subunit
alpha
0.1338 150 373.0 14 7
ACTG1 P63261
actin
gamma-
enteric
smooth
muscle
0.1277 0 355.9 15 19
LGALS3B
P Q08380
galectin-
3-binding
protein
0.1261 20 351.6 16 23
ACTA2L nd
uncharac
terized
protein
LOC7820
51
0.1228 0 342.3 17 54
KNG2 P01045
kininogen
-2
isoformII
0.1228 0 342.3 18 17
APOA4 P06727
apolipopr
otein A-
IV
0.1184 800 330.1 19 6
AMBP P02760 proteinAMBP 0.1165 200 324.7 20 38
VTN P04004 vitronectin 0.1092 400 304.5 21 57
GC P02774
vitamin
D-binding
protein
0.0949 1000 264.7 22 18
FBLN1 P23142 fibulin-1 0.0949 25 264.6 23 34
SERPIND
1 P05546
heparin
cofactor
2
0.0706 200 196.7 24 37
SPARCL1 Q14515
SPARC-
like
protein 1
0.0673 20 187.5 25 11
CLU P10909 clusterin
prepropr
otein
0.0638 300 177.8 26 21prepropr
otein
C3 P01024
complem
ent C3
prepropr
otein
0.0620 1100 172.9 27 13
SERPINA
3 P01011
plasma
serine
protease
inhibitor
0.0619 2000 172.5 28 28
C4BPB P20851
uncharac
terized
protein
LOC5108
60
0.0612 70 170.7 29 31
IGLL1 P15814
immunog
lobulin
lambda-
like
polypepti
de 1
0.0553 6 154.2 30 30
FETUB Q9UGM5 fetuin-B 0.0543 40 151.3 31 35
AHSG P02765
alpha-2-
HS-
glycoprot
ein
0.0529 900 147.5 32 48
F13B P05160
coagulati
on factor
XIII B
polypepti
de
0.0514 70 143.4 33 33
F8 P00451
coagulati
on factor
XIII B
chain
0.0514 0.8 143.4 34 36
SERPINF
2 P08697
alpha-2-
antiplasm
in
0.0508 300 141.6 35 27
SERPINA
3_3 nd
serpin
A3-3 0.0487 0 135.7 36 58
TTR P02766 transthyretin 0.0476 1100 132.7 37 14
POSTN Q15063 periostin 0.0475 1 132.4 38 15
TRFE P02787 serotransferrin 0.0469 900 130.7 39 20
ITIH1 P19827
inter-
alpha-
trypsin
inhibitor
heavy
chain H1
0.0464 400 129.2 40 22
KRT1 P04264
keratin
type II
cytoskele
tal 1
0.0462 200 128.8 41 94tal 1
KRT2 P35908
keratin
type II
cytoskele
tal 2
0.0446 50 124.2 42 102
KRT10 P13645
keratin
type I
cytoskele
tal 10
0.0442 100 123.1 43 81
PLTP P55058
phospholi
pid
transfer
protein
0.0431 8 120.3 44 46
SERPINA
3_5 A2I7N1
serpin
A3-5 0.0414 0 115.3 45 72
CD109 Q6YHK3 CD109antigen 0.0408 1 113.8 46 39
AFM P43652 afamin 0.0397 200 110.8 47 41
CD40LG P29965 CD40ligand 0.0383 0 106.8 48 124
APOB P04114
apolipopr
otein B-
100
0.0373 200 104.1 49 32
GPX3 P22352
glutathio
ne
peroxida
se
0.0354 50 98.7 50 44
FMOD Q06828 fibromodulin 0.0347 0.9 96.6 51 53
FGA P02671
fibrinoge
n alpha
chain
0.0341 800 95.2 52 64
CLEC11A Q9Y240
C-type
lectin
domain
family 11
member
A
0.0340 0 94.6 53 29
HPX P02790 hemopexin 0.0327 2500 91.1 54 43
TLN1 Q9Y490 talin-1 0.0327 0 91.1 55 26
THBS1 P07996 thrombospondin-1 0.0316 30 88.2 56 40
PROC P04070
vitamin
K-
depende
nt protein
C
0.0313 11 87.1 57 52
ITIH4 Q14624
inter-
alpha-
trypsin
inhibitor
heavy
chain H4
0.0306 800 85.2 58 55APOA2 P02652 apolipoprotein A-II 0.0300 1500 83.6 59 42
FGB P02675
fibrinoge
n beta
chain
0.0283 800 78.8 60 86
HVM63 P84751
Igheavy
chain
Mem5-
like
partial
0.0263 0 73.4 61 74
CHST3 Q7LGC8
carbohyd
rate
sulfotran
sferase 3
0.0251 0.8 69.8 62 70
ORM1 P02763
alpha-1-
acid
glycoprot
ein
0.0248 2500 69.0 63 79
NRP2 O60462 neuropilin-2 0.0227 2 63.2 64 67
GPLD1 P80108
phosphat
idylinosit
ol-
glycan-
specific
phospholi
pase D
precurso
0.0226 20 63.1 65 47
SERPINA
10 Q9UK55
protein Z-
depende
nt
protease
inhibitor
0.0221 20 61.7 66 49
HSP90AA
1 P07900
heat
shock
protein
HSP 90-
alpha
0.0218 10 60.8 67 68
FN1 P02751 fibronectin 0.0218 200 60.7 68 56
SERPINA
3_8 A6QPQ2
SERPIN
A3-8 0.0215 0 60.0 69 164
IGLL5 B9A064
immunog
lobulin
lambda-
like
polypepti
de 5-like
0.0214 300 59.6 70 78
S100A10 P60903
protein
S100-
A10
0.0206 0 57.5 71 99
C1S P09871
complem
ent C1s
subcomp
onent
0.0201 200 56.2 72 93TSP4 P35443 thrombospondin-4 0.0198 8 55.1 73 59
MTFP1 Q9UDX5
mitochon
drial
fission 1
protein
0.0197 0 55.0 74 51
HABP2 Q14520
hyaluron
an-
binding
protein 2
0.0197 50 55.0 75 98
F12AI/
SERPING
1
P50448
factor
XIIa
inhibitor
(~SERPI
NG1)
0.0192 700 53.6 76 61
OMD Q99983 osteomodulin 0.0190 5 52.8 77 113
KRT3 P12035
keratin
type II
cytoskele
tal 3
0.0173 3 48.3 78 108
HSPB1 P04792
heat
shock
protein
HSP 90-
beta
0.0166 6 46.2 79 76
SMPD1 P17405
sphingo
myelin
phospho
diesteras
e
0.0160 0 44.6 80 89
VWF P04275
von
Willebran
d factor
0.0157 9 43.7 81 97
CTSB P07858 cathepsinB 0.0149 10 41.6 82 65
AFP P02771
alpha-
fetoprotei
n
0.0148 0 41.1 83 66
CPN2 P22792
carboxyp
eptidase
N subunit
2
0.0146 80 40.7 84 95
COMP P49747
cartilage
oligomeri
c matrix
protein
0.0146 7 40.6 85 71
PLEK2 Q9NYT0 pleckstrin 0.0143 0 39.8 86 73
AGT P01019 angiotensinogen 0.0142 200 39.4 87 62
HGFAC Q04756
hepatocy
te growth
factor
activator
prepropr
otein
0.0138 20 38.5 88 84prepropr
otein
MASP1 P48740
mannan-
binding
lectin
serine
protease
1
0.0137 20 38.3 89 60
LCAT P04180
phosphat
idylcholin
e-sterol
acyltransf
erase
0.0136 20 38.0 90 88
TUBB P07437
tubulin
beta-1
chain
0.0133 4 37.2 91 83
SERPINB
6 P35237 serpin B6 0.0132 8 36.9 92 106
LTBP1 Q14766
latent-
transform
ing
growth
factor
beta-
binding
protein 4-
like
0.0129 8 36.0 93 87
KRT75 O95678
keratin
type II
cytoskele
tal 75
0.0129 3 35.9 94 123
K2C7 P08729
keratin
type II
cytoskele
tal7
0.0129 0 35.9 95 138
C1R P00736
complem
ent
compone
nt 1 r
subcomp
onent
0.0127 150 35.4 96 75
APOE P02649 apolipoprotein E 0.0127 300 35.3 97 85
GGH Q92820
gamma-
glutamyl
hydrolas
e
0.0126 10 35.1 98 125
CL43/COL
EC10 P42916
collectin-
43 0.0125 0 34.7 99 90
SERPINA
3_7 A2I7N3
serpin
A3-7 0.0120 0 33.4 100 104
PROS1 P07225
vitamin
K-
depende
nt protein
S
0.0119 100 33.0 101 63S
F5 P12259
coagulati
on factor
V
0.0113 15 31.5 102 101
C9 P02748
complem
ent
compone
nt C9
0.0109 200 30.5 103 82
APOD P05090 apolipoprotein D 0.0106 200 29.5 104 80
KRT6B P04259
keratin
type II
cytoskele
tal 6B
0.0105 8 29.3 105 130
C4A P0C0L4 complement C4-A 0.0103 200 28.8 106 91
GSN P06396 gelsolinisoform a 0.0102 200 28.6 107 96
C5 P01031
complem
ent C5a
anaphyla
toxin
0.0101 100 28.3 108 110
IGFALS P35858
insulin-
like
growth
factor-
binding
protein
complex
acid
labile
subunit
0.0098 80 27.4 109 119
RAB6B Q14964
ras-
related
protein
Rab-6B
0.0096 0 26.8 110 69
HBEGF Q99075
prohepari
n-binding
EGF-like
growth
factor
0.0096 0 26.8 111 92
FGG P02679
fibrinoge
n
gamma-
B chain
0.0087 600 24.3 112 135
APOH P02749
beta-2-
glycoprot
ein 1
0.0087 800 24.2 113 112
CCDC76 Q9NUP7
tRNA
guanosin
e-2'-O-
methyltra
nsferase
TRM13
homolog
0.0083 0 23.2 114 121ASPN Q9BXN1 asporin 0.0081 0 22.6 115 105
ACTN1 P12814 alpha-actinin-1 0.0078 1 21.9 116 114
OIT3 Q8WWZ8
oncoprot
ein-
induced
transcript
3 protein
0.0073 3 20.4 117 117
COLEC10 Q9Y6Z7 collectin-10 0.0072 8 20.1 118 103
ACTN4 O43707 alpha-actinin-4 0.0066 6 18.4 119 133
FLNA P21333 Filamin-A 0.0064 3 17.9 120 118
NUCB1 Q02818 nucleobindin-1 0.0063 10 17.6 121 140
AKR1C3 P42330
dihydrodi
ol
dehydrog
enase 3
0.0062 8 17.3 122 128
F9 P00740
coagulati
on factor
IX
0.0062 40 17.2 123 77
COL6A3 P12111
collagen
alpha-
1(VI)
chain
0.0058 1 16.3 124 132
YIPF3 Q9GZM5 proteinYIPF3 0.0058 1 16.1 125 107
PKM2 P14618
pyruvate
kinase
isozymes
M1/M2
0.0056 10 15.7 126 109
LAMB1 P07942
laminin
subunit
beta-1
0.0056 4 15.6 127 145
BGN P21810 biglycan 0.0054 0 15.1 128 115
NSFL1C Q9UNZ2
NSFL1
cofactor
p47
0.0054 1 15.1 129 100
PRDX2 P32119 peroxiredoxin-2 0.0050 15 14.0 130 24
COL1A1 P02452
collagen
alpha-
1(XII)
chain
0.0046 1 12.7 131 148
PDGFRB P09619
beta-type
platelet-
derived
growth
factor
receptor
0.0045 1 12.6 132 141
EFHC2 Q5JST6
EF-hand
domain-
containin
g family
member
C2
0.0044 0.5 12.4 133 126g family
member
C2
ZBTB48 P10074
zinc
finger
and BTB
domain-
containin
g protein
48
0.0044 0 12.2 134 144
ELTD1 Q9HBW9
EGF
latrophilin
and
seven
transme
mbrane
domain-
containin
g protein
1
0.0044 1 12.1 135 161
ADAMTS1
3 Q76LX8
A
disintegri
n and
metallopr
oteinase
with
thrombos
pondin
motifs 13
0.0042 5 11.7 136 137
CEP290 O15078
centroso
mal
protein of
290 kDa
0.0041 0.01 11.5 137 162
GNL2 Q13823
nucleolar
GTP-
binding
protein
0.0041 0 11.4 138 129
DARS P14868
aspartyl-
tRNA
synthetas
e
cytoplas
mic
0.0040 0 11.1 139 120
SLC2A4 P14672
solute
carrier
family 2
facilitated
glucose
transport
er
member
4
0.0039 0 11.0 140 116
LRRN4 A4D1F6
leucine-
rich
repeat
transme
mbrane
neuronal
protein 4
0.0039 0 10.7 141 127transme
mbrane
neuronal
protein 4
CDH6 P55285 cadherin-6 0.0038 0.8 10.6 142 150
TLR6 Q9Y2C9
toll-like
receptor
6
0.0038 0 10.5 143 146
PLG P00747 plasminogen 0.0037 400 10.3 144 139
SRC P12931
v-src
sarcoma
(Schmidt-
Ruppin
A-2) viral
oncogen
e
homolog
0.0037 0 10.3 145 122
HSPD1 P10809
60 kDa
heat
shock
protein
mitochon
drial
0.0035 1 9.7 146 111
CCDC147 Q5T655
coiled-
coil
domain-
containin
g protein
147
0.0034 0 9.5 147 131
TMTC3 Q6ZXV5
transme
mbrane
and TPR
repeat-
containin
g protein
3
0.0033 0 9.1 148 136
CYLC1 P35663 cylicin-1 0.0030 0 8.4 149 153
APP P05067
amyloid
beta A4
protein
0.0029 4 8.0 150 143
PIGG Q5H8A4
GPI
ethanola
mine
phosphat
e
transfera
se2
0.0029 0 8.0 151 157
LTF P02788 lactotransferrin 0.0028 2 7.9 152 155
MMRN1 Q13201 multimerin-1 0.0028 7 7.7 153 163
HSPG2 P98160 basement
membran
e-specific
heparan
sulfate
proteogly
can core
protein
0.0027 2 7.6 154 156membran
e-specific
heparan
sulfate
proteogly
can core
protein
VCAM1 P19320
vascular
cell
adhesion
molecule
1
0.0027 9 7.5 155 154
VCL P18206 vinculin 0.0026 3 7.4 156 158
XP_87409
5_4
LOC6168
76
uncharac
terized
protein
LOC6168
76
(~C1QC)
0.0025 100 7.1 157 134
AFG3L2 Q9Y4W6
AFG3-
like
protein 2
0.0025 0 6.9 158 152
NCAM1 P13591
neural
cell
adhesion
molecule
1
0.0023 4 6.5 159 142
DNM2 P50570 dynamin-2 0.0023 0 6.4 160 147
ETAA1 Q9NY74
ewing's
tumor-
associate
d antigen
1
homolog
0.0022 0.3 6.2 161 149
NEBL O76041 nebulette 0.0020 0 5.5 162 160
CSPG4 Q6UVK1
chondroit
in sulfate
proteogly
can 4
0.0017 0.2 4.8 163 166
ACAN P16112 aggrecancore 0.0017 3 4.8 164 174
SMC1A Q14683
structural
maintena
nce of
chromos
omes
protein1
0.0016 0 4.6 165 167
NRD1 O43847 nardilysin 0.0016 0 4.5 166 151
TLN2 Q9Y4G6 talin-2 0.0016 0.9 4.4 167 176
WDR17 Q8IZU2
WD
repeat-
containin
g protein
17
0.0016 0 4.3 168 15917
TTLL5 Q6EMB2
tubulin
polygluta
mylase
TTLL5
isoform 1
0.0016 0 4.3 169 168
CIT O14578
citron
Rho-
interactin
g kinase
0.0014 0 4.0 170 165
NOTCH3 Q9UM47
neurogen
ic locus
notch
homolog
protein 3-
like
0.0013 0.5 3.6 171 173
NRXN2 P58401 neurexin-2-beta 0.0012 0 3.3 172 171
ARID2 Q68CP9
AT-rich
interactiv
e
domain-
containin
g protein
2
0.0011 0 3.0 173 175
CEP350 Q5VT06
centroso
me-
associate
d protein
350
isoform 1
0.0010 0.1 2.7 174 169
MYH9 P35579 myosin-IXb 0.0009 1 2.6 175 170
FLNC Q14315 filamin-C 0.0007 0.7 2.1 176 172
DNAH8 Q96JB1
dynein
heavy
chain 2
axonema
l
0.0005 0.07 1.3 177 177
TTN Q8WZ42 titin 0.0004 0.07 1.0 178 178Supplementary  Figure 3. Linear regression analysis between the logarithm
of plasma concentration (nmol) and the logarithm of relative abundance as
obtained by mass spectrometry data. Regression analysis at a 95%
confidence level showed a linear correlation between protein abundance in mass
spectrometry and the concentration in plasma (r=0.66, p < 0.0001).Supplementary Table 2. Relative abundance at the domain level. A list of
selected frequently appearing InterPro domains (IP number & IP name), their
function as accepted and annotated by Gene Ontology, the number of different
proteins sharing them, and their mean of relative abundance.
IP_Number IP_Name Protein
function (Gene
Ontology)
Number  Mean of
domain RA
"IPR000215" Protease_inhib_I4_serpin serine-type
endopeptidase
inhibitor activity
(GO)
13 51
"IPR002035" VWF_A protein binding
(GO)
6 53
"IPR001599" Macroglobln_a2 endopeptidase
inhibitor activity
(GO)
5 59
"IPR018039" Intermediate_filament_CS cytoskeleton
structure
7 71
"IPR016060" Complement_control_module protein binding 9 75
"IPR013806" Kringle-like regulation of
proteolytic
activity
5 77
"IPR009003" Pept_cys/ser_Trypsin-like (protease)
catalytic activity
(GO)
7 78
"IPR003591" Leu-rich_rpt_typical-subtyp LRR proteins 6 78
"IPR000372" LRR-contain_N N-terminal LRR 7 82
"IPR001254" Peptidase_S1_S6 serine-type
endopeptidase
activity (GO)
9 84
"IPR000859" CUB MEROPS
peptidase
5 91
"IPR001881" EGF-like_Ca-bd calcium ion
binding (GO)
14 92
"IPR001611" Leu-rich_rpt LRR proteins 9 95
"IPR011992" EF-hand-like_dom calcium ion
binding (GO)
6 97
"IPR013032" EGF-like_reg_C - 17 98
"IPR006210" EGF-like protein binding
(GO)
18 107
"IPR008985" ConA-like_lec_gl adhesion 8 108
"IPR013320" ConA-like_subgrp lectin 8 119
"IPR008160" Collagen adhesion 5 125
"IPR006209" EGF protein binding
(GO)
9 126
"IPR013783" Ig-like_fold - 12 127
"IPR011993" PH_type signalling 5 127
"IPR007110" Ig-like protein binding
(GO)
8 130
"IPR003961" Fibronectin_type3 protein
binding(GO)
5 141"IPR013098" Ig_I-set adhesion 5 155Supplementary Figure 4. Interactions of purified gene products at the
action level as retrieved from String. A total of 178 identified genes were
submitted to the STRING database (http://string-db.org/). Of these, 169 genes
were recognized by the STRING database and more than 80% showed
interactions, either at the evidence, confidence, or action level.Supplementary Table 32. List of significantly upregulated genes in HMEC
184 cells (90% confluence) following 24h exposure to ENPs (25 µg/mL)
identified with DAVID Genecard DB. Gene, description, breast expression, fold
change as compared to control (FC), and p-value.
Gene or
biological
process Description of gene or Gene Ontology
Breast
Expres-
sion* FC p value
Inflammatory response (GO:0006954)
PLA2G4D phospholipase A2_group IVD 1 5.44 7.22E-05
ELF3
E74-like factor 3 (ets domain transcription
factor_epithelial-specific ) 43 4.07 1.06E-04
PLBD1 phospholipase B domain containing 1 33 3.07 1.42E-04
IL36RN interleukin 36 receptor antagonist 0 2.96 1.06E-04
HPGD hydroxyprostaglandin dehydrogenase 15-(NAD) 11 2.90 2.72E-06
IL1RN interleukin 1 receptor antagonist 38 2.66 4.61E-05
SAA3P serum amyloid A3 pseudogene 11 2.61 4.78E-03
IL36G interleukin 36_gamma 0 2.60 3.32E-04
HMOX1 heme oxygenase (decycling) 1 38 2.57 5.51E-04
S100A12 S100 calcium binding protein A12 4 2.44 6.45E-05
IL8 interleukin 8 16 2.20 3.64E-04
TLR1 toll-like receptor 1 14 2.15 1.43E-03
PLA2G7
phospholipase A2_group VII (platelet-activating factor
acetylhydrolase_plasma) 19 2.15 6.46E-04
ANXA1 annexin A1 285 2.12 5.10E-05
TLR2 toll-like receptor 2 13 2.05 5.03E-04
Cell junction (GO:0005911)
CLDN4 claudin 4 49 6.07 6.21E-06
CLDN3 claudin 3 23 3.61 8.05E-05
CGN cingulin 14 2.95 2.85E-04
CLDN7 claudin 7 20 2.62 1.49E-04
DSG4 desmoglein 4 2 2.22 2.09E-05
CDSN corneodesmosin 0 2.18 6.43E-04
Cell-Cell adhesion (GO:0016337)
PCDH1 protocadherin 1 28 2.83 1.28E-05
CEACAM6
carcinoembryonic antigen-related cell adhesion molecule
6 4 2.78 1.16E-04
CEACAM1
carcinoembryonic antigen-related cell adhesion molecule
1 (biliary glycoprotein) 20 2.13 3.25E-04
ADAM8 ADAM metallopeptidase domain 8 7 2.09 6.57E-04
Cellular
process :
Biosynthesi
s
Glycosphingolipidbiosynthesis (hsa00601#)
                                                 
2 *: in Illumina Body Map (100xFPKM1/2, Fragments Per Kilobase of exon per Million fragments mapped
were calculated using the Cufflinks program and thereupon rescaled by multiplying FPKM by 100 and then
calculating the root); #: has a gene ID retrieved from www.genome.jp/kegg/FUT2 fucosyltransferase 2 (secretor status included) 4 3.02 4.40E-04
B3GNT3
UDP-GlcNAc:betaGal beta-1.3-N-
acetylglucosaminyltransferase 3 13 2.71 3.42E-05
FUT3
fucosyltransferase 3 (galactoside 3(4)-L-
fucosyltransferase_Lewis blood group) 3 2.57 4.37E-05
Glycoprotein biosynthetic process ( GO:0009101)
B3GALT4
U D P - G a l : b e t a G l c N A c  b e t a  1 . 3 -
galactosyltransferase_polypeptide 4 20 3.06 8.81E-05
Glycerolipidbiosynthetic process (GO:0045017)
CWH43 hypothetical protein FLJ21511 0 3.08 1.06E-04
DGAT2 diacylglycerol O-acyltransferase homolog 2 (mouse) 215 2.75 8.90E-04
AGPAT9 1-acylglycerol-3-phosphate O-acyltransferase 9 16 2.47 2.50E-04
Lipid biosynthetic process (GO:0008610)
FA2H fatty acid 2-hydroxylase 6 2.97 8.49E-05
ELOVL4
elongation of very long chain fatty acids
(FEN1/Elo2_SUR4/Elo3_yeast)-like 4 7 2.09 3.75E-04
purine nucleotide biosynthetic process (GO:0006164)
ATP12A ATPase_H+/K+ transporting_nongastric_alpha polypeptide 0 5.85 5.71E-06
GUCY1A3 guanylate cyclase 1_soluble_alpha 3 29 2.66 1.62E-05
ATP binding (GO:0005524)
PRR15L ATPase family_AAA domain containing 4 12 5.14 2.94E-05
OASL 2'-5'-oligoadenylate synthetase-like 10 2.88 2.36E-04
ERBB3
v-erb-b2 erythroblastic leukemia viral oncogene homolog
3 (avian) 31 2.71 9.35E-05
NLRP10 NLR family_pyrin domain containing 10 0 2.49 5.86E-05
PIM1 pim-1 oncogene 44 2.06 1.51E-04
KIF13B kinesin family member 13B 20 2.00 3.44E-06
Ribosome biogenesis
ISG20 interferon stimulated exonuclease gene 20kDa 22 2.70 3.49E-07
Angiogenesis (GO:0001525)
S100A7 S100 calcium binding protein A7 4 3.12 9.75E-04
CEACAM1 carcinoembryonic antigen-related cell adhesion molecule
1 (biliary glycoprotein) 20 2.13 3.25E-04
Cellular
process :
Proliferation
Regulation of cell proliferation (GO:0042127)
CAPN14 calpain 14 2 22.87 9.73E-09
S100P S100 calcium binding protein P 11 7.74 4.01E-06
VTCN1 V-set domain containing T cell activation inhibitor 1 25 5.29 3.93E-05
LIPH lipase_member H 8 4.99 2.27E-06
CDKN1C cyclin-dependent kinase inhibitor 1C (p57_Kip2) 63 4.48 5.36E-05
RASSF3 Ras association (RalGDS/AF-6) domain family member 3 61 3.99 2.88E-04
RTKN2 rhotekin 2 4 2.65 5.06E-05
MARCKSL
1 MARCKS-like 1 49 2.48 2.70E-04
RARRES1 retinoic acid receptor responder (tazarotene induced) 1 24 2.38 1.19E-04
CAPN5 calpain 5 13 2.21 2.24E-05
IGFL2 IGF-like family member 2 0 2.09 2.34E-05KLK6 kallikrein-related peptidase 6 11 2.06 1.83E-04
Proliferation : Wnt signaling pathway
NDRG2 NDRG family member 2 118 2.16 5.48E-04
APCDD1 adenomatosis polyposis coli down-regulated 1 46 2.09 6.51E-04
Cell cycle phase ( GO:0022403)
MAP2 microtubule-associated protein 2 16 2.77 8.53E-05
MAPRE2 microtubule-associated protein_RP/EB family_member 2 33 2.45 1.34E-04
OVOL1 ovo-like 1(Drosophila) 4 2.31 9.03E-05
Transcriptio
n
Regulation of transcription_DNA-dependent
(GO:0006355)
HOPX HOP homeobox 13 3.25 4.73E-04
Regulation of transcription (GO:0006355)
MACC1 metastasis associated in colon cancer 1 8 3.00 5.63E-04
Cell
structure
cytoskeletalpart ( GO:0044430)
KRT23 keratin 23 (histone deacetylase inducible) 29 8.59 2.04E-04
KRT80 keratin 80 11 6.64 6.43E-07
KRT34 keratin 34 0 2.96 4.23E-04
KRT24 keratin 24 1 2.55 1.51E-04
FLG filaggrin 2 2.27 3.49E-04
Golgi membrane (GO:0000139)
CHST6
carbohydrate (N-acetylglucosamine 6-O) sulfotransferase
6 1 2.96 9.72E-04
MALL mal_T-cell differentiation protein-like 33 2.68 7.61E-05
Organelle membrane (GO:0031090)
RAB11FIP1 RAB11 family interacting protein 1 (class I) 23 4.60 7.30E-05
CYP4B1 cytochrome P450_family 4_subfamily B_polypeptide 1 26 3.34 4.60E-05
SPINK5 serine peptidase inhibitor_Kazal type 5 5 2.58 7.79E-04
Cellular
process :
cell death
and
apoptosis
Negative regulation of apoptosis (GO:0043066)
SERPINB2 serpin peptidase inhibitor_clade B (ovalbumin)_member 2 9 3.48 3.63E-04
Regulation of apoptosis (GO:0042981)
MMP10 matrix metallopeptidase 10 2 3.54 7.88E-05
MMP1 matrix metallopeptidase 1 0 3.18 4.66E-04
MMP9
matrix metallopeptidase 9 (gelatinase B_92kDa
gelatinase_92kDa type IV collagenase) 39 2.06 7.62E-04
Cell death
BNIPL BCL2/adenovirus E1B 19kD interacting protein like 12 3.19 5.63E-06
LCN2 lipocalin 2 18 2.30 6.47E-06
Endocytosi
s and
traffickingRAB11FIP1 RAB11 family interacting protein 1 (class I) 23 4.60 7.30E-05
MARCKSL
1 MARCKS-like 1 49 2.48 2.70E-04
MARCO macrophage receptor with collagenous structure 46 2.11 3.03E-04
SPON2 spondin 2_extracellular matrix protein 46 2.06 7.42E-04
MYO5B myosin VB 13 2.05 3.03E-05
MAL2 mal_T-cell differentiation protein 2 (gene/pseudogene) 68 2.01 2.90E-04
Oxydant
stress
NCF2 neutrophil cytosolic factor 2 30 3.61 8.57E-05
GGT6 gamma-glutamyltransferase 6 11 2.00 1.34E-04
Miscellaneo
us
MUC16 mucin 16_cell surface associated 9 2.70 1.09E-04Supplementary Table 43. Functional annotation analysis of microarry data
sets using ADVID.GO terms were significantly enriched in genes at least
twofold upregulated in HMEC 184 cells (90%  confluence) in response to 24h
exposure to 25 µg/mL ENPs.
Cluster * Category Term Count P value# FE
Cluster 1 GOTERM_CC_FA
T
cornified envelope 9 1.78E-11 41.83
SP_PIR_KEYWO
RDS
keratinization 7 6.27E-07 22.29
GOTERM_BP_FA
T
keratinocyte differentiation 12 8.22E-12 21.02
GOTERM_BP_FA
T
epidermal cell differentiation 13 8.83E-13 20.88
GOTERM_BP_FA
T
keratinization 7 1.64E-06 18.82
GOTERM_BP_FA
T
peptide cross-linking 4 1.38E-03 17.79
GOTERM_BP_FA
T
epithelial cell differentiation 16 6.41E-13 13.50
GOTERM_BP_FA
T
epidermis development 18 2.81E-13 11.31
GOTERM_BP_FA
T
ectoderm development 18 1.02E-12 10.46
GOTERM_BP_FA
T
epithelium development 16 9.11E-10 8.15
Cluster 2 SP_PIR_KEYWO
RDS
inflammatory response 5 3.09E-03 8.27
GOTERM_BP_FA
T
inflammatory response 10 1.91E-03 3.56
GOTERM_BP_FA
T
response to wounding 15 1.74E-04 3.27
GOTERM_BP_FA
T
defense response 12 1.64E-02 2.26
Cluster 3 INTERPRO keratin_type I 3 2.80E-02 11.39
INTERPRO filament 4 1.95E-02 6.96
INTERPRO intermediate filament
protein_conserved site
4 1.95E-02 6.96
GOTERM_MF_FA
T
structural molecule activity 14 1.24E-03 2.81
                                                 
3 *: Biological process (BP), cellular component (CC), and molecular function (MF) in Gene Ontology (GO),
single protein of protein information ressource (SP_PIR), protein domains or sites (INTERPRO) and
pathway extracted from Kyoto Encyclopedia of Genes and Genomes (KEGG); #: or EASE score, modified
Fisher's exact test according to DAVID software cut-offCluster 4 GOTERM_CC_FA
T
desmosome 3 1.58E-02 15.34
SP_PIR_KEYWO
RDS
tight junction 3 8.21E-02 6.26
GOTERM_CC_FA
T
apical junction complex 6 2.74E-03 6.20
GOTERM_CC_FA
T
apicolateral plasma membrane 6 3.12E-03 6.02
GOTERM_CC_FA
T
cell-cell junction 8 2.50E-03 4.31
Cluster 5 SP_PIR_KEYWO
RDS
inflammatory response 5 3.09E-03 8.27
Cluster 6 KEGG_PATHWA
Y
glycosphingolipid biosynthesis 3 1.12E-02 17.95
SP_PIR_KEYWO
RDS
signal-anchor 10 5.85E-03 3.03
Cluster 7 GOTERM_BP_FA
T
glycerolipid biosynthetic process 4 3.13E-02 5.78
Cluster 8 GOTERM_BP_FA
T
wound healing 6 2.43E-02 3.63
